# Supplementary material for: Heavy metals and natural radioactive isotopes in phosphate and compound fertilisers and their impact on human health
Source: Sci Rep. 2025 Sep 29;15:33701. doi: 10.1038/s41598-025-18945-4 (PMC12480705; doi:10.1038/s41598-025-18945-4)
Supplement: Supplementary file 1 — Supplementary Material 1 [file 41598_2025_18945_MOESM1_ESM.xlsx]

## Sheet: data
Marked parameters	Sample Code
	F1	F2	F3	F4	F5	F6	F7	F8	F9
Fertiliser type	SSP	SSP	TSP	TSP	NPK	NPK	NPK	NPK	NPK
N	-	-	-		4.29 ± 0.30	4.40 ± 0.31	3.93 ± 0.28	4.64 ± 0.32	11.84 ± 0.83
P2O5	17.72 ± 1.42	18.68 ± 2.24	40.32 ± 3.22	39.28 ± 3.14	8.88 ± 0.71	9.94 ± 0.80	9.00 ± 0.72	10.10 ± 0.81	10.32 ± 0.82
K2O	-	-	-	-	19.32 ± 1.16	13.60 ± 0.82	20.34 ± 1.22	20.54 ± 1.23	17.56 ± 1.05
238U	254 ± 16	643 ± 45	1990 ± 127	2140 ± 136	212 ± 14	314 ± 22	164 ± 10	342 ± 21	376 ± 27
234Th	258 ± 16	669 ± 47	1966 ± 127	2322 ± 148	217 ± 14	321 ± 23	163 ± 10	342 ± 21	376 ± 27
226Ra (Bq∙kg-1)	295 ± 18	665 ± 41	1321 ± 80	1492 ± 91	245 ± 15	333 ± 21	270 ± 17	154 ± 10	167 ± 11
232Th (Bq∙kg-1)	40 ± 5	23 ± 2	14 ± 1	10.5 ± 0.9	15 ± 1	14 ± 1	14 ± 1	4.2 ± 0.4	3.8 ± 0.4
40K (Bq∙kg-1)	69 ± 5	278 ± 13	72 ± 5	60 ± 5	4399 ± 185	3432 ± 145	4980 ± 210	4908 ± 206	4050 ± 171
Ni (mg∙kg-1)	23.97 ± 4.79	25.96 ± 5.19	25.97 ± 5.19	34.37 ± 6.87	12.64 ± 2.53	35.08 ± 7.02	11.83 ± 2.37	622 ± 124	154 ± 31
Cr (mg∙kg-1)	37.29 ± 7.46	48.20 ± 9.64	174 ± 35	238 ± 48	41.39 ± 8.28	56.42 ± 11.28	48.91 ± 9.78	139 ± 28	82.85 ± 16.57
Pb (mg∙kg-1)	8.84 ± 1.94	5.0 ± 1.1	5.0 ± 1.1	5.0 ± 1.1	5.0 ± 1.1	5.0 ± 1.1	5.0 ± 1.1	5.0 ± 1.1	5.0 ± 1.1
Cd (mg∙kg-1)	2.0 ± 0.5	9.37 ± 2.16	16.50±3.80	18.42±4.24	5.15 ± 1.18	7.27 ± 1.67	4.57 ± 1.05	3.34 ± 0.77	4.23 ± 0.97
Zn (%)	0.008 ± 0.001	0.017 ± 0.002	0.029 ± 0.004	0.038 ± 0.005	0.008 ± 0.001	0.018 ± 0.002	0.007 ± 0.001	0.011 ± 0.001	0.041 ± 0.005
Cu (%)	0.0014 ± 0.0002	0.0014 ± 0.0002	0.005 ± 0.001	0.004 ± 0.001	0.066 ± 0.010	0.0014 ± 0.0002	0.0010 ± 0.0002	0.0018 ± 0.0003	0.0011 ± 0.0002
Raeq (Bq∙kg-1)	357 ± 20	719 ± 41	1347 ± 80	1512 ± 91	605 ± 21	618 ± 24	674 ± 24	538 ± 19	484 ± 17
Dout (nGy∙h-1)	163 ± 9	332 ± 19	622 ± 37	698 ± 42	306 ± 10	306 ± 11	341 ± 12	278 ± 10	248 ± 9
Din (nGy∙h-1)	321 ± 18	659± 38	1237 ±74	1389 ± 84	598 ± 20	600 ± 23	667 ± 23	544 ± 19	486 ± 17
Eout (mSv∙y-1)	0.20 ± 0.01	0.41 ± 0.02	0.76 ± 0.05	0.86 ± 0.05	0.37 ± 0.01	0.38 ± 0.01	0.42 ± 0.02	0.34 ± 0.01	0.30 ± 0.01
Ein (mSv∙y-1)	1.57 ± 0.29	3.23 ± 0.43	6.07 ± 0.60	6.82 ± 0.64	2.94 ± 0.32	2.95 ± 0.33	3.28 ± 0.34	2.67 ± 0.30	2.39 ± 0.29
Etot (mSv∙y-1)	1.77 ± 0.29	3.64 ± 0.43	6.83 ± 0.60	7.68 ± 0.64	3.31 ± 0.32	3.32 ± 0.33	3.69 ± 0.34	3.01 ± 0.30	2.69 ± 0.29
Hin (-)	1.76 ± 0.10	3.74 ± 0.22	7.21 ± 0.43	8.12 ± 0.49	2.30 ± 0.09	2.57 ± 0.12	2.55 ± 0.10	1.87 ± 0.07	1.76 ± 0.07
Hex (-)	0.96 ± 0.05	1.94 ± 0.11	3.64 ± 0.21	4.09 ± 0.25	1.63 ± 0.06	1.67 ± 0.06	1.82 ± 0.06	1.45 ± 0.05	1.31 ± 0.05
